# Supplementary material for: Diet Quality and Nutrient Adequacy Among Polish Children: Findings from the PITNUTS 2024 Study
Source: Nutrients. 2025 Oct 26;17(21):3364. doi: 10.3390/nu17213364 (PMC12611091; doi:10.3390/nu17213364)
Supplement: Supplementary file 1 [file nutrients-17-03364-s001.zip]

Archive with 1 entries (1 files):
- nutrients-3921895-supplementary.pdf
